# Supplementary material for: The Isolate Pseudomonas multiresinivorans QL-9a Quenches the Quorum Sensing Signal and Suppresses Plant Soft Rot Disease
Source: Plants (Basel). 2023 Aug 24;12(17):3037. doi: 10.3390/plants12173037 (PMC10490365; doi:10.3390/plants12173037)
Supplement: Supplementary file 1 [file plants-12-03037-s001.zip]

Archive with 1 entries (1 files):
- plants-2527621-supplementary.pdf
